# Supplementary material for: Checkpoint Inhibitor-Induced Colitis—A Clinical Overview of Incidence, Prognostic Implications and Extension of Current Treatment Options
Source: Pharmaceuticals (Basel). 2021 Apr 16;14(4):367. doi: 10.3390/ph14040367 (PMC8074139; doi:10.3390/ph14040367)
Supplement: Supplementary file 1 [file pharmaceuticals-14-00367-s001.zip]

Archive with 1 entries (1 files):
- pharmaceuticals-1163593-SI.pdf
